# Supplementary material for: Whole-Transcriptome Analysis in Peripheral Blood Mononuclear Cells from Patients with Lipid-Specific Oligoclonal IgM Band Characterization Reveals Two Circular RNAs and Two Linear RNAs as Biomarkers of Highly Active Disease
Source: Biomedicines. 2020 Nov 26;8(12):540. doi: 10.3390/biomedicines8120540 (PMC7759842; doi:10.3390/biomedicines8120540)
Supplement: Supplementary file 1 [file biomedicines-08-00540-s001.zip › biomedicines-995490 supplementary.v1/Table S1.xlsx]

## Sheet: Hoja1
Table S1. A complete list of samples and the experiment in which each of them has been included.
SampleID	LS-OCMB status	Sex	Age	miRNA microarrays	miRNA validation	RNAseq	circRNA validation	linearRNA validation	ROC curve all combinations
S_00	N	M	32.5		X		X
S_02	N	F	26.7	X	X	X	X
S_03	N	F	45.3		X		X
S_04	P	F	23	X	X	X	X
S_05	P	F	37.8	X	X	X	X
S_06	N	F	30.3	X	X		X
S_07	N	F	44.2	X	X	X	X
S_08	P	F	29.9		X		X
S_09	N	F	24.3	X	X		X
S_10	N	F	28.7	X	X		X
S_11	P	F	24	X	X		X
S_12	P	M	30.2		X		X
S_13	P	M	34.6		X		X
S_14	P	F	32.7	X	X	X	X
S_15	N	F	52.5	X	X		X
S_16	N	F	39.2		X	X	X
S_17	N	F	43.8		X		X
S_18	P	M	44.2		X		X
S_19	P	F	57.5	X	X	X	X
S_20	P	M	49.2		X		X
S_21	P	M	25.1		X		X
S_23	N	F	29.1		X	X	X
S_24	N	M	NA		X		X
S_26	N	F	NA		X		X
S_27	N	F	NA		X		X
S_28	P	M	NA		X		X
S_29	N	F	NA		X		X
S_30	N	F	NA		X		X
S_32	N	F	NA		X
N_01	N	F	48		X		X	X	X
N_02	N	M	40		X		X	X	X
N_03	N	M	27		X		X	X
N_04	N	F	33		X		X	X	X
N_05	N	F	40		X		X	X
N_06	N	F	38		X		X	X	X
N_07	N	F	20		X		X	X	X
N_08	N	M	27		X		X	X	X
N_09	N	F	48		X		X	X	X
N_10	N	F	38		X		X	X	X
N_11	N	M	20		X		X	X	X
N_12	N	F	40		X		X	X	X
N_13	N	F	26		X		X	X	X
N_14	N	F	45		X		X	X
N_15	N	M	42		X		X	X	X
N_16	N	M	36		X		X	X	X
N_17	N	F	33		X		X	X	X
N_18	N	F	49		X		X	X	X
N_19	N	F	30		X		X	X
N_20	N	F	37		X		X	X	X
N_21	N	F	39		X		X	X	X
N_22	N	F	43		X		X	X	X
N_23	N	F	30		X		X	X	X
N_24	N	F	37		X		X	X	X
N_25	N	F	37		X		X	X	X
N_26	N	F	40		X		X	X	X
N_27	N	F	39		X		X	X	X
N_28	N	F	46		X		X	X	X
N_29	N	F	39		X		X	X	X
N_30	N	F	41		X		X	X	X
P_01	P	F	34		X		X	X
P_02	P	M	19		X		X	X
P_03	P	F	43		X		X	X
P_04	P	F	25		X		X	X	X
P_05	P	F	38		X		X	X	X
P_06	P	M	30		X		X	X	X
P_07	P	F	36		X		X	X	X
P_08	P	M	50		X		X	X	X
P_09	P	F	27		X		X	X	X
P_10	P	M	27		X		X	X	X
P_11	P	F	51		X		X	X	X
P_12	P	M	24		X		X	X	X
P_13	P	F	24		X		X	X	X
P_14	P	M	36		X		X	X	X
P_15	P	M	28		X		X	X	X
P_16	P	F	40		X		X	X
P_17	P	F	41		X		X	X	X
P_18	P	M	22		X		X	X	X
P_19	P	F	34		X		X	X	X
P_20	P	F	30		X		X	X	X
P_21	P	F	44		X		X	X	X
P_22	P	F	39		X		X	X	X
P_23	P	F	39		X		X	X
P_24	P	M	41		X		X	X	X
P_25	P	F	26		X		X	X	X
P_26	P	F	32		X		X	X	X
P_27	P	M	28		X		X	X	X
P_28	P	F	17		X		X	X	X
P_29	P	M	42		X		X	X	X
P_30	P	M	34		X		X	X	X
N: negative LS-OCMBs. P: positive LS-OCMBs.F: females. M: males
Grey coloured-cells in circRNA validation column: only circ_000478 and circ_0116639 were validated because there was not more sample left
All the samples were not included in all the validation experiments because there was not more sample left.
