# Supplementary material for: Whole-Transcriptome Analysis in Peripheral Blood Mononuclear Cells from Patients with Lipid-Specific Oligoclonal IgM Band Characterization Reveals Two Circular RNAs and Two Linear RNAs as Biomarkers of Highly Active Disease
Source: Biomedicines. 2020 Nov 26;8(12):540. doi: 10.3390/biomedicines8120540 (PMC7759842; doi:10.3390/biomedicines8120540)
Supplement: Supplementary file 1 [file biomedicines-08-00540-s001.zip › biomedicines-995490 supplementary.v1/Table S2.xlsx]

## Sheet: Hoja1
Table S2. Assays and primers used in RT-qPCR experiments
Transcript to validate	Assay type	Assay code/sequence (Forward/Reverse)
hsa-miR-6800-5p	TaqMan Advanced miRNA assay	480367_mir
hsa-miR-6821-5p	TaqMan Advanced miRNA assay	480407_mir
hsa-miR-4485	TaqMan Advanced miRNA assay	479430_mir
hsa-miR-4741	TaqMan Advanced miRNA assay	478933_mir
hsa-miR-191-5p	TaqMan Advanced miRNA assay	477952_mir
hsa_circ_0001541	own design	GCCTGCATGTCGCAGTCTA	CACAGCAGGCTTTCTCCTTC
circMETRNL	own design	AGGACCACAGGCTTCCAGTA	AGCACCTGTTGGGTACATCC
hsa_circ_0001824	own design	CACATGCCACATTTCTTTCAA	TTCTTCATCCTGGGTCTGTTTT
hsa_circ_0000478	own design	GCTCTATCAGCGCTTTGAACT	AATCCGGATGGTCACAGAAG
hsa_circ_0008443	own design	GTCTGGAATTGGTGTGGAATC	TCAAAGCCCGATGATAACAA
hsa_circ_0116639	own design	CCTGAGTAGGGGCAACAAGA	CAGAACATTGGGCCAGAAAT
hsa_circ_0004790	own design	CATCCAGAAGGAGGACTTGC	GCTACAGGCCTTGCACTCAT
hsa_circ_0007637	own design	TGGCCAAGATTTTGGATCAT	AGCAGCATCTGGAACAAGGT
hsa_circ_0008550	own design	ACACACCGAGCACATCCAA	AATTCTCCTGGCGTGTTCCT
hsa_circ_0040823	own design	GGACGGTCAGGTCACCTTT	GCAGTAGGAGGACGAGTTGG
EEF1A1	own design	TGGTATTGGTACTGTTCCTG	CTTCACTCAAAGCTTCATGG
MTRNR2L8	QuantiTect Primer Assay	Hs_MTRNR2L8_1_SG
DUSP3	QuantiTect Primer Assay	Hs_DUSP3_1_SG
IRF5	QuantiTect Primer Assay	Hs_IRF5_1_SG
TENT4B	QuantiTect Primer Assay	Hs_PAPD5_1_SG
CCHCR1	QuantiTect Primer Assay	Hs_CCHCR1_1_SG
VPS28	QuantiTect Primer Assay	Hs_VPS28_1_SG
SYMPK	QuantiTect Primer Assay	Hs_SYMPK_1_SG
TNFAIP2	QuantiTect Primer Assay	Hs_TNFAIP2_1_SG
PPARA	QuantiTect Primer Assay	Hs_PPARA_1_SG
SETD5	QuantiTect Primer Assay	Hs_FLJ10707_1_SG
B2M	QuantiTect Primer Assay	Hs_B2M_1_SG
